# Supplementary material for: Values, belief systems and mental health stigma – a scoping review and synthesis of quantitative evidence
Source: BMC Psychiatry. 2026 May 19;26:419. doi: 10.1186/s12888-026-08112-y (PMC13191847; doi:10.1186/s12888-026-08112-y)
Supplement: Supplementary file 3 — Supplementary material 3 [file 12888_2026_8112_MOESM3_ESM.xlsx]

## Sheet: Tabelle1
S3 Table2_extended Supplementary Materials to Submission d7894893-7eed-4b1d-9989-422ef2c9dde1
	Description of Articles		Sample Size				Year published									Country																		Value Dimensions					Value measures (…sowie cultural values/acculturation)
Year	Authors	findings	<100	100-499	500-999	>1000	< 2000	2001-2010	2011-2018	2024	2023	2022	2021	2020	2019	US	Lebanon	Taiwan	China	Singapore	Germany	Sweden	Ghana	India	Columbia	Mexico	Canada	Israel	Australia	Norway	France	Greece	UK/England	CULTURAL	PERSONAL	RELIGIOUS/ SPIRITUAL	POLTIICAL	MILIEU SPECIFIC	Aspiration Index (AI; Kasser & Ryan, 1993)	Schwartz Value Survey, 57-item	Portrait Value Questionnaire (PVQ), 57-items	NEOFFI – Openness to Experience-12	value orientation scale (18-item, Müller-Hilmer & Gagné, 2018)	18-item behavioral pattern list (Maag, 1989)	Short Schwartz Value Scale (SSVS) , 10-item	Self reported politacal affiliation	political ideology (4 statements, Sweden)	10 item version of RWA (Dru, 2003, 2007)	Right Wing A Scale (RWA), 20-item
			2	30	11	6	1	12	17	2	5	2	5	3	3	29	1	1	3	0	4	1	1	1	1	1	4	1	5	1	1	1	2	23	12	6	8	8	1	3	2	1	1	1	2	2	1	1	2
1997	Angermeyer & Matschinger (1997)	The study found that respondents with traditional values (e.g., duty, materialism) preferred greater distance from individuals with mental illnesses. In contrast, those endorsing liberal (equality, tolerance) or modern values (self-realization, hedonism) showed greater acceptance.				x	x														x														x			x						x
2003	Kim & Omizo (2003)	The study found that adherence to Asian cultural values was inversely associated with both attitudes toward seeking professional psychological help and the willingness to see a counselor, even after accounting for demographic factors. Additionally, attitudes toward seeking professional psychological help fully mediated the relationship between adherence to Asian cultural values and the willingnes…		x				x								x																		x
2005	Beck, Angermeyer, Brähler (2005)	The study found a marginal and inconsistent correlation between right-wing extremism and social distance towards mentally ill individuals, with only 5% of the variance explained.				x		x													x																x
2006	Judd et al. (2006)	Lower scores in both stoicism and general self-efficacy were associated with a higher likelihood of having sought professional help.		x				x																					x						x			x
2007	Skinner et al. (2007)	The study found that general value orientations significantly influenced affective reactions toward drug users. Conservation values (e.g., conformity, security, tradition) were linked to increased negative affect (e.g., anger, disappointment) and higher perceived responsibility for heroin use. In contrast, self-transcendence values (e.g., empathy, care for others) were associated with stronger po…		x				x																					x						x					x
2007	Kim (2007)	The results demonstrated a significant inverse relationship between enculturation to Asian cultural values and attitudes toward seeking professional psychological help. This relationship persisted even when controlling for acculturation to European American values and the influence of previous counseling experience.		x				x								x																		x
2008	Norman et al. (2008)	Three of the value orientations show significant correlations with social distance: Greater selftranscendence was associated with greater willingness to interact with the person with mental illness while self-enhancement or conservatism value orientation was associated with preference for greater social distance.		x				x																			x								x					x
2008	Omizo et al. (2008)	Adherence to European American values was negatively associated with a positive attitude toward seeking professional psychological help.		x				x								x																		x
2008	Seah & Yeh (2008)	Lower adherence to Asian values, lower levels of stigma, a higher relational-interdependent self-construal were associated with more positive help-seeking attitudes. The mediation model was not significant.		x				x								x																		x
2009	Norman et al. (2009)	Those who provided a higher endorsement of self-transcendent values also indicated a more positive attitude toward the ill person, but neither attitude to the person nor self-transcendent values showed a zero-order correlation with seating distance. However, the interaction between these values and attitudes significantly influenced physical proximity: When self-transcendent values were high, att…	x					x																			x								x										x
2009	Ramos-Sánchez et al. (2009)	More enculturated Mexican Americans reported greater positive attitudes toward help seeking than did less enculturated Mexican Americans.		x				x								x																		x		x
2010	Rüsch et al. (2010)	The study found a consistent positive association between endorsing the Protestant ethic and stigmatizing self-reported attitudes in both the general public and individuals with mental illness. Among the public, implicit guilt-related stereotypes were also linked to the Protestant ethic. For individuals with mental illness, stronger just world beliefs about oneself were associated with reduced se…		x				x								x																					x
2011	Haroun et al. (2011)	Most responders believed that recitation from the Koran relieves mental distress. Those who believed prayer could heal depression were less likely to accept a physician’s diagnosis, even when controlling for age, gender, and ethnicity.		x					x							x																				x
2013	Papadopoulos et al. (2013)	Higher scores of individualism in cultural groups correlated with less stigmatising attitudes, whereas higher scores of collectivism correlated with more stigmatising attitudes.		x					x																								x	x
2013	Tartakovsky et al. (2013)	High preference for the self-transcendence values (both benevolence and universalism) and a low preference for the self-enhancement value of power were associated with the staff members’ positive attitude toward their clients’ empowerment, a higher sense of similarity, and a negative attitude toward exclusion. In addition, a high preference for the values of self-direction, which belongs to the o…		x					x																			x							x						x
2013	Mellor (2013)	Chinese immigrants and Taiwanese held significantly more stigmatizing attitudes toward people with mentall illness than Australian-born Chinese and Anglo-Australians. Endorsement of mainstream (Aus) cultural practices by Australian-born Chinese and Chinese immigrants was associated with significant lower levels of stigmatizing attitudes related to competence, dangerousness, and social distance in…			x				x									x											x
2014	Bermejo et al. (2014)	A collectivist mindset, and traditional gender roles were linked to more positive attitudes toward using psychological services. Meanwhile, long-term value orientation and low psychopathological stress were associated with a more hesitant approach to seeking help.			x				x												x													x
2014	Brown et al. (2014)	People who strongly endorsed honor-related beliefs and values were especially concerned that seeking help for mental health needs would indicate personal weakness and would harm their reputations. Honor states in the U.S. invested less in mental health care resources and parents living in honor-states were less likely to use mental health services on behalf of their children.			x				x							x																						x
2014	Tieu & Konnert (2014)	The study found that demographic and health information, perceived social support, and Chinese cultural beliefs and values explained 21.8% of the variance in help-seeking attitudes. However, these older participants exhibited significantly less positive help-seeking attitudes compared to a community sample in Canada, with their attitudes strongly linked to Chinese cultural beliefs and values.		x					x																		x							x
2015	Shamblaw et al. (2015)	The study indicated that individuals of Asian origin stigmatize individuals with depression more than do individuals of European origin. The belief that depression brings shame to one’s family, perception of social norms, a social dominance orientation, and conservative values were significant mediators between ethnicity and depression stigma (social distance and depression attribution) with perc…		x					x																		x								x					x
2015	Wesselmann (2015)	This study identified three types of social support: "spiritual social support," "secular counseling support," and "secular instrumental support." Evangelical Protestant Christians were more likely than Roman Catholic Christians to prefer providing spiritual social support, while no significant group differences were found for the secular support types. Religious beliefs influenced support prefer…		x					x							x																				x
2016	Kvaale & Haslam (2016)	Right Wing Authoritarianism (RWA) and Social Dominance Orientation (SDO) were independently associated with higher levels of each facet of stigmatizing attitudes toward persons with depression and schizophrenia. Additionally, the motives indexed by SDO and RWA predicted how people responded to a biogenetic explanation of schizophrenia, tending to reinforce stigmatizing attitudes.		x					x																				x								x
2017	Johannson & Kunst (2017)	Social Dominance Orientation predicted higher levels of prejudice in both a general population sample and a sample of health professionals and trainees, though the effect was less pronounced among health professionals. Right-Wing Authoritarianism and Belief in a Just World did not significantly predict prejudice. Belief in a Just World interacted with the target’s gender, leading to less empathy …			X				X																					X							x												X
2017	Li et al. (2017)	The results suggested that social-cognitive variables had significant effects both on students’ intentions to seek professional mental health care and their actual service use. The hypothesized model of help-seeking intentions exhibited a good fit to the data. Subjective norms were found to be a significant mediator of the relationship from evaluated need and anticipated risks to help-seeking int…				x			x										x															x				x
2018	Gonzales et al. (2018)	Community members in areas with more “suburban values” (less dense and more politically conservative) also reported fewer recovery-oriented attitudes (AMIS recovery) and more microaggressions.			x				x							x																						x
2018	Chaudry & Chen (2018)	South Asian Americans exhibited greater endorsement of courtesy stigma compared to European Americans, while perceptions of onset responsibility did not differ across the three ethnic-cultural groups. Endorsement of Asian cultural values was positively associated with courtesy stigma and endorsement of onset responsibility; however, these associations were only significant in the full sample and …		x					x							x																		x
2018	Li et al. (2018)	The endorsement of Asian values associated negatively with intentions and usage of help-seeking. Relationships between several predictors (knowledge concerning mental health and services, evaluated and perceived need, anticipated benefits, stigma concerns, and Asian values) and help-seeking intentions were significantly mediated by attitudes toward helpseeking and subjective norms			x				x																				x					x
2018	De Luca et al. (2018)	Findings indicated that right-wing authoritarianism was significantly associated with all mental health stigma dimensions analyzed, even after controlling for covariates			X				X							X																					x									X?			X
2018	Adams (2018)	The study found a small but significant relationship between religious fundamentalism and negative attitudes toward individuals with mental illness (schizophrenia). Religious fundamentalism, but not Christian orthodoxy, significantly predicted stigmatizing attitudes toward mental illness. Neither religious fundamentalism nor Christian orthodoxy predicted stigma toward a general medical illness (d…		x					x							x																				x
2019	Lannin et al. (2019)	Compassionate values were negatively associated with stigma. Stigma, in turn, was negatively associated with help-seeking attitudes. Additionally, there was a statistically significant indirect effect of compassionate values on help-seeking attitudes through stigma. This indicates that prioritizing compassionate values over self-interested values is linked to more positive help-seeking attitudes …		x											x	x																			x										x
2019	Choi et al. (2019)	Religious cultural values indirectly related to a diminished willingness to seek counseling through beliefs in spiritual etiology and self-stigma. However, religious cultural values were not directly linked to self-stigma or willingness to seek counseling. This suggests that religious cultural values may subtly shape cultural understandings, perceptions of mental illness causes, and culturally ac…		x											x	x																				x
2019	Löve et al. (2019)	More conservative ideology and party affiliation were associated with higher stigmatizing attitudes toward depression. Conservative party supporters were more likely to believe that people could "snap out of" depression if they wanted to, while populist right-wing supporters more often viewed individuals with depression as "dangerous" and "unpredictable." Self-stigma was also highest among populi…				x									x							x															x									x	x
2020	De Vitre (2020)	Both enculturation and acculturation values served as mediators in the relationship between ethnicity and attitudes toward seeking mental health services, with enculturation showing a full effect and acculturation demonstrating a partial effect. These findings suggest that enculturation significantly and negatively influences attitudes toward seeking mental health services, while acculturation ex…	X											x		X																		x
2020	Lannin et al. (2020)	The findings supported the hypothesis that prioritizing self-transcendence values is associated with lower stigma. Specifically, self-transcendence had a direct negative relationship with self-stigma and an indirect negative relationship with public stigma, suggesting that prioritizing the well-being of others reduces both personal and public stigmatizing beliefs about seeking psychological help.…		X										X		X																		x	x						X
2020	Chen et al. (2020)	Hong Kong Chinese reported the highest stigma and barriers, followed by Chinese Americans, with European Americans reporting the lowest. Both Chinese groups exhibited significantly higher face concern than European Americans, with no significant difference between the two Chinese groups. Face concern significantly mediated cultural differences in stigma and barriers to help-seeking for both Hong …			x									X		X			x															x
2021	Zhou (2021)	Students from both Asian and Latinx backgrounds shared two cultural values: interdependent orientation (IO), emphasizing the importance of respecting and supporting one’s family and in-group, and cultural obligation (CO), reflecting a sense of duty to maintain and participate in one’s broader culture. Regardless of ethnicity, the more students endorsed IO values, the less likely they were to perc…		X									x			X																		x
2021	Keller & Owens (2021)	General self‐reliance had a positive direct link to public stigma, self‐stigma, and mental health self‐reliance, along with a negative direct link to attitudes toward seeking professional psychological help. Association between general self - reliance and attitudes toward help seeking that was explained in serial by higher levels of public stigma, self stigma, and mental health care. Significant …			X								X			X																			x
2021	Serpas (2021)	Findings reveal a cross-over interaction, with a buffering effect of intrinsic motivation observed with only depressive symptoms. A significant effect was only detected among participants endorsing high level of discrimination suggesting that intrinsic value motivation was only protective when faced with high levels of discrimination.		X									X			X																			x				X
2021	Lampropoulos et al. (2021)	The models adequatly fit the data and partially supported prior findings. In the Greek sample, however, the dominance-competitiveness pathway was not significantly linked to stigmatizing attitudes, indicating that stigma in this group is more associated with deviance and threat.		X									x																		x	x		x			x											x?
2021	Gillespie-Lynch et al. (2021)	This study found that perceived dangerousness predicted autism stigma and greater acceptance of inequality, lower openness to experience, and reduced cognitive empathy were associated with heightened stigma toward most mental health conditions. Expanding on prior research on autism, the findings suggest these predictors of stigma are relevant across a broader range of conditions. Diagnostic label…			X								x			X	x																	x	x							X
2022	Wusten & Lincoln (2022)	Participants from LAMIC exhibited significantly less stigmatizing attitudes toward family members with schizophrenia compared to those from HIC. Introducing a schizophrenia label increased stigmatizing attitudes in both groups, but the effect was stronger in HIC. Post hoc analyses revealed that the country type significantly influenced most family attitude variables, except anger and empathy. Lab…				x						x				x							x	x	x	x							x	x				x
2022	Tuazon & Clemente (2022)	Only help-seeking propensity was significantly predicted by CM, independent of acculturation and enculturation. However, mediation analysis revealed that acculturation mediates the relationship between CM and psychological openness, while interpersonal norms, a component of enculturation, mediate the impact of CM on both help-seeking propensity and indifference to stigma.		x								x				x																		x
2023	Choi et al. (2023)	The study found that better mental health was associated with lower adherence to the familism value, higher adherence to the respect value, and a higher subjective social class. Additionally, more positive attitudes toward seeking counseling were linked to lower adherence to familism and traditional gender role cultural values. Finally, the results did not support the hypothesis that generational…		x							x					x																		x
2023	Spahlholz & Baumann (2023)	The conclusion of the study is that the likelihood of seeking help for mental health issues varies across different milieus, even when accounting for socio-demographic factors. This effect was more pronounced for seeking psychotherapy than seeking help from a General Practitioner, with the cosmopolitan intellectuals, characterized by liberal ideas and cultural openness, being the most likely grou…				x					x										x																x	x					x
2023	Mudryk & Johnson (2023)	Analyses found that Islamic religiousness and biomedical beliefs predicted more openness to mental health treatment. Additional analyses found that integration with mainstream culture was correlated with higher confidence in services.		x							x					x																				x
2023	Plessy et al. (2023)	Among mothers who considered the child as exhibiting problematic behavior, African American racial identity significantly predicted treatment stigmatization and parent training utilization. This finding indicates that having a stronger centralized racial identity was predictive of higher treatment stigmatization and a lower likelihood of utilizing parent training.		x							x					x																		x
2023	Schiffer & Saucier (2023)	The study found the more strongly one adhered to MHB, the more strongly they tended to report beliefs in mental health stigma.			x						x					x																						x
2024	Jones et al. (2024)	Latent Profile Analysis revealed four profiles of Latina women’s ethnocultural gender role (i.e., Integrationist, Separationist, Assimilationist, and Marginalist) that were associated with women’s help-seeking attitudes, but not their mental health. The study showed that stronger affiliation towards traditional Mexican American values was associated with less positive attitudes towards help seeki…		x						x						x																		x
2024	Heller et al. (2024)	Consistent with a language-priming-culture hypothesis, when using Chinese, the more an individual reported feeling aligned with traditional Asian values, the less they were likely to recommend treatment; however, when using English, their treatment recommendation was independent of their alignment with traditional Asian values.		x						x									x															x
[truncated: 120 more columns]
