# Supplementary material for: Values, belief systems and mental health stigma – a scoping review and synthesis of quantitative evidence
Source: BMC Psychiatry. 2026 May 19;26:419. doi: 10.1186/s12888-026-08112-y (PMC13191847; doi:10.1186/s12888-026-08112-y)
Supplement: Supplementary file 5 — Supplementary material 5 [file 12888_2026_8112_MOESM5_ESM.xlsx]

## Sheet: Tabelle1
	Quality Criteria*	1	2	3	4	5	6
ID	Study	Yes/No	Yes/No	Yes/No	Yes/No	Yes/No	Yes/No	Total-Score	Percent
1	Angermeyer & Matschinger (1997)	1	1	1	1	1	0	5	83.3333
2	Kim & Omizo (2003)	1	1	1	1	1	0	5	83.3333
3	Beck, Angermeyer, Brähler (2005)	1	1	1	1	1	0	5	83.3333
4	Judd et al. (2006)	1	1	0	0	1	0	3	50
5	Skinner et al. (2007)	1	1	0	1	1	0	4	66.6667
6	Kim (2007)	1	1	0	1	1	0	4	66.6667
7	Norman et al. (2008)	1	1	0	1	1	0	4	66.6667
8	Omizo et al. (2008)	1	1	1	1	1	0	5	83.3333
9	Seah & Yeh (2008)	1	1	1	1	1	0	5	83.3333
10	Norman et al. (2009)	1	1	0	1	1	0	4	66.6667
11	Ramos-Sánchez et al. (2009)	1	1	1	1	1	0	5	83.3333
12	Rüsch, et al. (2010)	1	1	0	1	1	0	4	66.6667
13	Haroun et al. (2011)	1	1	1	1	1	0	5	83.3333
14	Papadopoulos et al. (2013)	1	1	0	1	1	0	4	66.6667
15	Tartakovsky et al. (2013)	1	1	0	1	1	0	4	66.6667
16	Mellor (2013)	1	1	0	1	1	0	4	66.6667
17	Bermejo et al. (2014)	1	1	0	1	1	0	4	66.6667
18	Bermejo et al. (2014)	1	1	0	1	1	0	4	66.6667
19	Tieu & Konnert (2014)	1	1	0	1	1	0	4	66.6667
20	Shamblaw et al. (2015)	1	1	1	1	1	0	5	83.3333
21	Wesselmann (2015)	1	1	0	1	1	0	4	66.6667
22	Kvaale& Haslam (2016)	1	1	0	1	1	0	4	66.6667
23	Johannson, O., Kunst, J. (2017)	1	1	0	1	1	0	4	66.6667
24	Li et al. (2017)	1	1	0	1	1	0	4	66.6667
25	Gonzales et al. (2018)	1	1	1	1	1	0	5	83.3333
26	Chaudry & Chen (2018)	1	1	0	1	1	0	4	66.6667
27	Li et al. (2018)	1	1	0	1	1	0	4	66.6667
28	De Luca, J., J.Yanos, P. (2018)	1	1	1	1	1	0	5	83.3333
29	Adams (2018)	1	1	0	1	1	0	4	66.6667
30	Lannin et al. (2019)	1	1	0	1	1	0	4	66.6667
31	Choi et al. (2019)	1	1	0	1	1	0	4	66.6667
32	Löve et al. (2019)	1	1	0	1	1	0	4	66.6667
33	De Vitre, Z., Pan, D. (2020)	1	1	1	1	1	0	5	83.3333
34	Lannin, D., et al. (2020)	1	1	1	1	1	0	5	83.3333
35	Chen, S., Mak., W.W.S, Lam, C.P. (2020):	1	1	1	1	1	0	5	83.3333
36	Zhou,et al. (2021)	1	1	0	1	1	0	4	66.6667
37	Keller, E., Owens, G. (2021)	1	1	1	1	1	0	5	83.3333
38	Serpas, D. (2021)	1	1	1	1	1	0	5	83.3333
39	Lampropoulos, D.et al. (2021):	1	1	0	1	1	0	4	66.6667
40	Gillespie-Lynch, K. et al. (2021):	1	1	0	1	1	0	4	66.6667
41	Wusten, C., Lincoln, T.M. (2022)	1	1	1	1	1	0	5	83.3333
42	Tuazon & Clemente (2022)	1	1	0	1	1	0	4	66.6667
43	Choi et al. (2023)	1	1	0	1	1	0	4	66.6667
44	Spahlholz, et al. (2023)	1	1	0	0	1	1	4	66.6667
45	Mudryk & Johnson (2023)	1	1	0	0	1	0	3	50
46	Plessy et al. (2023)	1	1	0	1	1	0	4	66.6667
47	Schiffer & Saucier (2023)	1	1	1	0	1	0	4	66.6667
48	Heller et al. (2024)	1	1	0	0	1	0	3	50
49	Jones et al. (2024)	1	1	0	1	1	0	4	66.6667
	TOTAL N of Studies fulfilling criteria	49	49	17	44	49	1	4.26531	71.0884
	Table 3. Formal quality assessment (N=49)				* Quality assessment adapted from
	Quality criteria*	Yes	No		Majeed, T., Hopkin, G., Wang, K., Nepal, S., Votruba, N., Gronholm, P., ... & Evans-Lacko, S. (2024). Anti-stigma interventions in low-income and middle-income countries: a systematic review. EClinicalMedicine, 72.
		n (%)	n (%)
1	Were aims clearly stated?	49 (100%)	0 (0%)
2	Was design appropriate for the stated objectives?	49 (100%)	0 (0%)
3	Was a justification for sample size given?	17 (34,7%)	32 (65,3%)
4	Was evidence on reliability and validity of measures provided?	44 (89,8%)	5 (10,2%)
5	Were statistics reported accurately?	49 (100%)	0 (0%)
6	Was the sample selection relatively unbiased?	1 ( 2,0%)	48 (98,0%)
